# Supplementary material for: Transcriptional Responses of In Vitro Blood–Brain Barrier Models to Shear Stress
Source: Biomolecules. 2025 Jan 29;15(2):193. doi: 10.3390/biom15020193 (PMC11853657; doi:10.3390/biom15020193)
Supplement: Supplementary file 1 [file biomolecules-15-00193-s001.zip]

Archive with 1 entries (1 files):
- biomolecules-3408463-supplementary.pdf
